# Supplementary material for: Listeria monocytogenes, Escherichia coli and Coagulase Positive Staphylococci in Cured Raw Milk Cheese from Alentejo Region, Portugal
Source: Microorganisms. 2023 Jan 27;11(2):322. doi: 10.3390/microorganisms11020322 (PMC9964920; doi:10.3390/microorganisms11020322)
Supplement: Supplementary file 1 [file microorganisms-11-00322-s001.zip]

Archive with 2 entries (2 files):
- Suplemmental Table 1 Cheese Microorganisms.xlsx
- Suplemmental Table 2 Cheese Microorganisms.xlsx
