# Supplementary material for: Listeria monocytogenes, Escherichia coli and Coagulase Positive Staphylococci in Cured Raw Milk Cheese from Alentejo Region, Portugal
Source: Microorganisms. 2023 Jan 27;11(2):322. doi: 10.3390/microorganisms11020322 (PMC9964920; doi:10.3390/microorganisms11020322)
Supplement: Supplementary file 1 [file microorganisms-11-00322-s001.zip › Suplemmental Table 1 Cheese Microorganisms.xlsx]

## Sheet: Folha1
Table S1: Listeria monocytogenes, Listeria spp., Escherichia coli and Coagulase Positive Staphylococci in cured raw milk cheese from Alentejo region
Prod	Brand	Milk type	PDO?	Listeria detection	Lm enumeration	TEMPO EC	TEMPO STA	SE	Pathog E. coli	E. coli AMR	MQ	Reason for U	also B for	Reason for B
A	1	ewe (with chili)	No	Neg	nd	nd	nd	nd	nd	nd
A	1	ewe (with chili)	No	Neg	nd	nd	nd	nd	nd	nd
A	1	ewe (with chili)	No	Neg	nd	=3,0 e4 cfu/g	<10 cfu/g	nd	No	sensible	U	EC
A	2	ewe	No	Neg	nd	=1,6 e3 cfu/g	=3,3 e2 cfu/g	nd	No	nd	B			EC/STA
A	2	ewe	No	Neg	nd	<10 cfu/g	<10 cfu/g	nd	No	nd	S
A	2	ewe	No	Neg	nd	<10 cfu/g	<10 cfu/g	nd	No	nd	S
A	2	ewe	No	Neg	nd	=3,9 e3 cfu/g	=2,1 e2 cfu/g	nd	No	sensible	B			EC/STA
B	3	ewe	No	Neg	nd	=21 cfu/g	<10 cfu/g	nd	No	nd	B			EC
B	3	ewe	No	Neg	nd	=1,5 e2 cfu/g	=10 cfu/g	nd	No	nd	B			EC
B	3	ewe	No	Lm	0 cfu/g	=2,6 e2 cfu/g	<10 cfu/g	nd	No	nd	B			Lm/EC
B	3	ewe	No	Lm	0 cfu/g	=100 cfu/g	<10 cfu/g	nd	No	sensible	B			Lm/EC
B	3	ewe	No	Neg	nd	=1,7 e4 cfu/g	<10 cfu/g	nd	No	AMP, TET	U	EC
C	4	cow, ewe and goat	No	Neg	nd	=2,8 e4 cfu/g	=99 cfu/g	nd	No	sensible	U	EC	STA
C	4	cow, ewe and goat	No	Neg	nd	=3,0 e4 cfu/g	<10 cfu/g	nd	ExPEC	sensible	U	EC/ExPEC
C	4	cow, ewe and goat	No	Neg	nd	=7,4 e3 cfu/g	=43 cfu/g	nd	No	sensible	B			EC/STA
D	5	ewe	No	Neg	nd	<10 cfu/g	<10 cfu/g	nd	No	nd	S
D	5	ewe	No	Neg	nd	<10 cfu/g	<10 cfu/g	nd	No	nd	S
D	5	ewe	No	Neg	nd	<10 cfu/g	<10 cfu/g	nd	No	nd	S
D	6	ewe	PDO	Neg	nd	<10 cfu/g	<10 cfu/g	nd	No	nd	S
D	6	ewe	PDO	Neg	nd	<10 cfu/g	<10 cfu/g	nd	No	nd	S
D	6	ewe	PDO	Neg	nd	=10 cfu/g	<10 cfu/g	nd	No	nd	S
D	7	ewe and goat	No	Neg	nd	<10 cfu/g	<10 cfu/g	nd	No	nd	S
D	7	ewe and goat	No	Neg	nd	<10 cfu/g	<10 cfu/g	nd	No	nd	S
D	7	ewe and goat	No	Neg	nd	<10 cfu/g	<10 cfu/g	nd	No	nd	S
E	8	cow, ewe and goat	No	Li	nd	=33 cfu/g	=3,0 e4 cfu/g	nd	No	nd	U	STA	Lspp/EC
E	8	cow, ewe and goat	No	Neg	nd	=8,1 e2 cfu/g	=2,5 e4 cfu/g	nd	No	sensible	U	STA	EC
E	8	cow, ewe and goat	No	Neg	nd	>4,9 e4 cfu/g	<10 cfu/g	nd	No	sensible	U	EC
F	9	ewe	No	Neg	nd	>4,9 e4 cfu/g	=21 cfu/g	nd	No	sensible	U	EC	STA
F	9	ewe	No	Liva	nd	>4,9 e4 cfu/g	>4,9 e4 cfu/g	Neg	No	sensible	U	EC/STA	Lspp
F	9	ewe	No	Liva	nd	>4,9 e4 cfu/g	=54 cfu/g	nd	No	sensible	U	EC	Lspp/STA
G	10	ewe	No	Li	nd	=5,0 e3 cfu/g	=1,7 e4 cfu/g	nd	No	sensible	U	STA	Lspp/EC
G	10	ewe	No	Li	nd	=5,0 e3 cfu/g	=4,1 e2 cfu/g	nd	No	sensible	B			Lspp/EC/STA
G	10	ewe	No	Neg	nd	=5,0 e3 cfu/g	=2,6 e3 cfu/g	nd	No	sensible	B			EC/STA
G	10	ewe	No	Li	nd	=59 cfu/g	=10 cfu/g	nd	No	nd	B			Lspp/EC
H	11	ewe	PDO	Neg	nd	nd	nd	nd	nd	nd
H	11	ewe	PDO	Neg	nd	=3,7 e3 cfu/g	> 4,9 e4 cfu/g	Neg	No	sensible	U	STA	EC
H	11	ewe	PDO	Neg	nd	=8,1 e2 cfu/g	=10 cfu/g	nd	No	sensible	B			EC
H	11	ewe	PDO	Neg	nd	<10 cfu/g	<10 cfu/g	nd	No	nd	S
I	12	cow and ewe	No	Neg	nd	=2,5 e3 cfu/g	=8,2 e3 cfu/g	nd	No	sensible	B			EC/STA
I	12	cow and ewe	No	Neg	nd	< 10 cfu/g	=7,7 e2 cfu/g	nd	No	nd	B			STA
I	12	cow and ewe	No	Neg	nd	<10 cfu/g	=44 cfu/g	nd	No	nd	B			STA
I	12	cow and ewe	No	Neg	nd	=83 cfu/g	<10 cfu/g	nd	No	sensible	B			EC
I	12	cow and ewe	No	Neg	nd	=4,1 e3 cfu/g	>4,9 e4 cfu/g	Pos	No	sensible	U	STA/T	EC
I	13	ewe	PDO	Neg	nd	=1,1 e2 cfu/g	=1,7 e3 cfu/g	nd	No	nd	B			EC/STA
I	13	ewe	PDO	Neg	nd	=5,2 e2 cfu/g	=2,7 e3 cfu/g	nd	No	nd	B			EC/STA
I	13	ewe	PDO	Neg	nd	<10 cfu/g	<10 cfu/g	nd	No	nd	S
I	14	cow and ewe	No	Neg	nd	=2,2 e3 cfu/g	> 4,9 e4 cfu/g	Neg	No	sensible	U	STA	EC
I	14	cow and ewe	No	Neg	nd	=1,7 e3 cfu/g	=3,0 e4 cfu/g	nd	No	TET	U	STA	EC
I	14	cow and ewe	No	Neg	nd	=33 cfu/g	=3,0 e4 cfu/g	nd	No	nd	U	STA	EC
J	15	ewe	No	Neg	nd	=59 cfu/g	<10 cfu/g	nd	No	TMP	B			EC
J	15	ewe	No	Neg	nd	=4,9 e4 cfu/g	=1,2 e3 cfu/g	nd	No	sensible	U	EC	STA
K	16	ewe	No	Neg	nd	=73 cfu/g	=1,3 e2 cfu/g	nd	ExPEC	sensible	U	ExPEC	EC/STA
K	16	ewe	No	Neg	nd	=21 cfu/g	<10 cfu/g	nd	No		B			EC
L	17	cow and ewe	No	Neg	nd	nd	nd	nd	nd	nd
L	17	cow and ewe	No	Li	nd	=4,0 e3 cfu/g	<10 cfu/g	nd	ExPEC	sensible	U	ExPEC	Lspp/EC
L	17	cow and ewe	No	Lm	4.8 e3 cfu/g	=5,0 e3 cfu/g	=59 cfu/g	nd	No	nd	U	LM	EC/STA
L	17	cow and ewe	No	Lm and L seel	0 cfu/g	=100 cfu/g	=3,7 e4 cfu/g	nd	No	TET, SMX	U	STA	Lm/Lspp/EC
L	18	cow and ewe	No	Neg	nd	nd	nd	nd	nd	nd
L	18	cow and ewe	No	Li	nd	=10 ufg/g	<10 cfu/g	nd	No	sensible	B			Lspp
L	18	cow and ewe	No	Li	nd	=1,1 e3 cfu/g	<10 cfu/g	nd	No	TMP, SMX	B			Lspp/EC
L	18	cow and ewe	No	Li	nd	=1,9 e3 cfu/g	<10 cfu/g	nd	No	sensible	B			Lspp/EC
L	18	cow and ewe	No	Li	nd	=1,4 e3 cfu/g	=57 cfu/g	nd	No	nd	B			Lspp/EC/STA
L	18	cow and ewe	No	Lm	10cfu/g	=3,7 e3 cfu/g	=3,0 e2 cfu/g	nd	ExPEC	AMP, TET, TMP, SMX	U	ExPEC	Lm/EC/STA
L	18	cow and ewe	No	Li	nd	=3,7 e4 cfu/g	<10 cfu/g	nd	No	sensible	U	EC	Lspp
L	19	cow and ewe	No	Lm	10 cfu/g	=59 cfu/g	>4,9 e4 cfu/g	Neg	No	sensible	U	STA	Lm/EC
L	19	cow and ewe	No	Lm and Li	20 cfu/g	=3,9 e3 cfu/g	=4,9 e4 cfu/g	Neg	No	sensible	U	STA	Lm/ Li/EC
L	19	cow and ewe	No	Li	nd	=5,5 e3 cfu/g	=4,3 e3 cfu/g	nd	No	sensible	B			Lspp/EC/STA
L	20	ewe	No	Lm and Li	10 cfu/g	>4,9 e4 cfu/g	=86 cfu/g	nd	No	TET, TMP, SMX	U	EC	Lm/Lspp/STA
L	20	ewe	No	Li	nd	>4,9 e4 cfu/g	=86 cfu/g	nd	No	sensible	U	EC	Lspp/STA
L	20	ewe	No	Lm and Li	1.15 e3 cfu/g	>4,9 e4 cfu/g	=7,6 e2 cfu/g	nd	No	sensible	U	LM/EC	Lspp/STA
L	21	ewe	No	Li	nd	=1,5 e4 cfu/g	>4,9 e4 cfu/g	Pos	ExPEC	AMP, TET, TMP	U	EC/STA/T/ExPEC	Lspp
L	21	ewe	No	Lm and Li	0 cfu/g	>4,9 e4 cfu/g	2,0 e3 cfu/g	nd	ExPEC	AMP, AMC, TET, CHL, SMX	U	EC/ ExPEC	Lm/Lspp/STA
L	21	ewe	No	Lm and Li	0 cfu/g	>4,9 e4 cfu/g	=7,0 e2 cfu/g	nd	No	sensible	U	EC	Lm/Lspp/STA
M	22	cow and ewe	No	Neg	nd	nd	nd	nd	nd	nd
M	22	cow and ewe	No	Neg	nd	>4,9 e4 cfu/g	=1,4 e3 cfu/g	nd	No	sensible	U	EC	STA
M	22	cow and ewe	No	Neg	nd	>4,9 e4 cfu/g	=3,0 e4 cfu/g	nd	No	sensible	U	EC/STA
M	22	cow and ewe	No	Neg	nd	>4,9 e4 cfu/g	=3,3 e2 cfu/g	nd	No	sensible	U	EC	STA
N	23	cow and ewe	No	Lm and Li	10 cfu/g	=1,0 e3 cfu/g	=6,7 e3 cfu/g	nd	No	sensible	B			Lm/Lspp/EC/STA
N	23	cow and ewe	No	Neg	nd	<10 cfu/g	<10 cfu/g	nd	No	nd	S
N	23	cow and ewe	No	Li	nd	=1,5 e4 cfu/g	=6,8 e3 cfu/g	nd	No	sensible	U	EC	Lspp/STA
O	24	ewe	No	Lm	2.2 e3 cfu/g	<10 cfu/g	=21 cfu/g	nd	No	nd	U	LM	STA
O	24	ewe	No	Lm	1.2 e2 cfu/g	=1,3 e2 cfu/g	=3,3 e2 cfu/g	nd	No	AMP, TMP, SMX	U	LM	EC/STA
O	24	ewe	No	Neg	nd	=59 cfu/g	<10 cfu/g	nd	No	nd	B			EC
O	25	ewe	PDO	Neg	nd	<10 cfu/g	<10 cfu/g	nd	No	nd	S
P	26	cow and ewe	No	Neg	nd	=7,8 e3 cfu/g	<10 cfu/g	nd	ExPEC	AMP, TET, CHL, SMX	U	ExPEC	EC
P	26	cow and ewe	No	Neg	nd	=2,6 e3 cfu/g	<10 cfu/g	nd	No	sensible	B			EC
Q	27	ewe	No	Neg	nd	nd	nd	nd	nd	nd
Q	27	ewe	No	Neg	nd	=4,9 e4 cfu/g	<10 cfu/g	nd	No	sensible	U	EC
R	28	ewe	PDO	Neg	nd	>4,9 e4 cfu/g	=1,1 e3 cfu/g	nd	No	sensible	U	EC	STA
R	28	ewe	PDO	Lm	0 cfu/g	=3,7 e4 cfu/g	=2,1 e4 cfu/g	nd	No	TET, SMX	U	EC/STA	Lm
R	28	ewe	PDO	Li	nd	=4,3 e3 cfu/g	=3,7 e3 cfu/g	nd	No	nd	B			Lspp/EC/STA
S	29	ewe	No	Neg	nd	=3,7 e4 cfu/g	=10 cfu/g	nd	ExPEC	AMP, TET, TMP	U	EC/ ExPEC
S	29	ewe	No	Neg	nd	=21 cfu/g	<10 cfu/g	nd	No	nd	B			EC
T	30	ewe	PDO	Neg	nd	=1,2 e4 cfu/g	=32 cfu/g	nd	No	nd	U	EC	STA
T	30	ewe	PDO	Neg	nd	=2,6 e4 cfu/g	=21 cfu/g	nd	ExPEC	AMP, TET, TMP	U	EC/ExPEC	STA
T	30	ewe	PDO	Neg	nd	=3,6 e2 cfu/g	=1,7 e2 cfu/g	nd	No	AMP, TMP, SMX	B			EC/STA
Prod- Producer				neg- negative			SE- Staphulococcal enterotoxins			EC- E. coli
Lm- Listeria monocytogenes				cfu/g- colony-forming unit per gram			AMP- Ampicillin			STA- Coagulase positive Staphylococcus
Li- Listeria innocua				ExPEC- Extraintestinal E. coli			AMC- Amoxicillin-Clavulanic Acid			Pathog- Pathogenic
Liva- Listeria Ivanovii				Lspp- Listeria spp.			CHL- Chloramphenicol
Lseel- Listeria seeligeri				MQ- Microbiological quality			TET- Tetracycline
nd- not determined				U- unsatisfactory/potential injurious to health			TMP- Trimethoprim
PDO-Protected Designation of Origin				B-borderline			SMX- Sulfamethoxazole
				S-satisfactory
