# Supplementary material for: Listeria monocytogenes, Escherichia coli and Coagulase Positive Staphylococci in Cured Raw Milk Cheese from Alentejo Region, Portugal
Source: Microorganisms. 2023 Jan 27;11(2):322. doi: 10.3390/microorganisms11020322 (PMC9964920; doi:10.3390/microorganisms11020322)
Supplement: Supplementary file 1 [file microorganisms-11-00322-s001.zip › Suplemmental Table 2 Cheese Microorganisms.xlsx]

## Sheet: Folha1
Table S2: Whole-genome sequencing data of Listeria spp and pathogenic E. coli. isolates.
Prod	Brand	Lm sample ID	Lm ENA run Accession	Lm ST	Lm Serotype (in silico)	Lm cgMLST	Li sample ID	E. coli sample ID
B	3	Lm_DAN12_y2022	ERR10679524	378	1/2a, 3a	Cluster A	---	---
B	3	Lm_DAN13_y2022	ERR10679495	378	1/2a, 3a	Cluster A	---	---
L	17	Lm_DAN7_y2022	ERR10679510	788	1/2a, 3a	Cluster B	---	---
L	17	Lm_DAN9_y2022	ERR10679528	378	1/2a, 3a	Match with clinical isolates 2022	---	---
L	18	Lm_DAN4_y2022	ERR10679531	788	1/2a, 3a	Cluster B	---	PT_EC0255
L	19	Lm_DAN2_y2022	ERR10679516	1	4b, 4d, 4e	---	---	---
L	19	Lm_DAN5_y2022	ERR10679517	9	1/2a, 3a	Match with food isolates (2009-2014), potential match with clinical isolates 2018-2019	Li_DAN32_y2022	---
L	20	Lm_DAN1_y2022	ERR10679499	788	1/2a, 3a	Cluster B	Li_DAN21_y2022	---
L	20	Lm_DAN6_y2022	ERR10679521	788	1/2a, 3a	Cluster B	Li_DAN33_y2022	---
L	21	Lm_DAN14_y2022	ERR10679506	788	1/2a, 3a	Cluster B	Li_DAN37_y2022	PT_EC0258
L	21	Lm_DAN15_y2022	ERR10679496	788	1/2a, 3a	Cluster B	Li_DAN39_y2022	---
N	23	Lm_DAN3_y2022	ERR10679518	788	1/2a,3a	Cluster B	Li_DAN28_y2022	---
O	24	Lm_DAN8_y2022	ERR10679519	666	4b, 4d, 4e	---	---	---
O	24	Lm_DAN10_y2022	ERR10679525	788	1/2a, 3a	---	---	---
R	28	Lm_DAN11_y2022	ERR10679513	87	1/2b, 3b, 7	Potential match with clinical isolates 2016-2022	---	---
Prod- Producer				ST- Sequence type
Lm- Listeria monocytogenes				cgMLST - core-genome Multi Locus Sequence Typing
Li- Listeria innocua
Prod	Brand	Li sample ID	Li ENA run Accession	Li ST	Li coreSNP	Lm sample ID	E. coli sample ID
E	8	Li_DAN25_y2022	ERR10679512	nd	---	---	---
G	10	Li_DAN24_y2022	ERR10679503	1085	Cluster E	---	---
G	10	Li_DAN29_y2022	ERR10679523	1085	Cluster E	---	---
G	10	Li_DAN34_y2022	ERR10679502	1085	Cluster E	---	---
L	17	Li_DAN30_y2022	ERR10679501	1085	Cluster C	---	PT_EC0250
L	18	Li_DAN19_y2022	ERR10679505	1085	Cluster C	---	---
L	18	Li_DAN20_y2022	ERR10679514	1085	Cluster C	---	---
L	18	Li_DAN22_y2022	ERR10679507	1085	Cluster C	---	---
L	18	Li_DAN23_y2022	ERR10679515	1085	Cluster C	---	---
L	18	Li_DAN31_y2022	ERR10679509	1085	Cluster C	---	---
L	19	Li_DAN32_y2022	ERR10679493	1085	Cluster C	Lm_DAN5_y2022	---
L	19	Li_DAN38_y2022	ERR10679529	1085	Cluster C	---	---
L	20	Li_DAN21_y2022	ERR10679520	1085	Cluster C	Lm_DAN1_y2022	---
L	20	Li_DAN26_y2022	ERR10679500	1085	Cluster C	---	---
L	20	Li_DAN33_y2022	ERR10679491	1085	Cluster C	Lm_DAN6_y2022	---
L	21	Li_DAN27_y2022	ERR10679530	1085	Cluster C	---	PT_EC0254
L	21	Li_DAN37_y2022	ERR10679494	1085	Cluster C	Lm_DAN14_y2022	PT_EC0258
L	21	Li_DAN39_y2022	ERR10679522	1085	Cluster C	Lm_DAN15_y2022	---
N	23	Li_DAN28_y2022	ERR10679492	1085	Cluster D	Lm_DAN3_y2022	---
N	23	Li_DAN36_y2022	ERR10679497	1085	Cluster D	---	---
Prod- Producer			ST- Sequence type
Lm- Listeria monocytogenes			coreSNP - core-genone SNP-based analysis
Li- Listeria innocua
Prod	Brand	E. coli sample ID	E. coli ENA run Accession	Pathog E. coli	E. coli AMR	E. coli ResFinder	E. coli VirFinder	E. coli ST	E. coli Serotype (in silico)	Lm sample ID	Li sample ID
C	4	PT_EC0249	ERR10679597	ExPEC	sensible	qnrD1	afaD, astA, cia, gad, ompT, terC, traT	1145	O4:H16	---	---
K	16	PT_EC0256	ERR10679591	ExPEC	sensible	sitABCD	cea, chuA, clbB, cnf1, focC, fyuA, gad, hra, iroN, irp2, iss, kpsE, kpsMII_K23, mchB, mchC, mchF, mcmA, ompT, papA_F12, pic, sfaD, sitA, terC, usp, vat, yfcV	73	O6:H1	---	---
L	17	PT_EC0250	ERR10679593	ExPEC	sensible	No genes	cia, gad, hra,iss, ipfA, mchB, mchC, mcmA, ompT, terC	154	O142:H38	---	Li_DAN30_y2022
L	18	PT_EC0255	ERR10679592	ExPEC	AMP, TET, TMP, SMX	blaTEM-1B, sul1, sul2, dfrA1, tet(A), sitABCD, mph(B), aadA1, aph(3'')-Ib, aph(6)-Id, ant(3'')-Ia	afaD, air, astA, chuA, eilA, gad, hlyE, iss, kpsMIII_K98, IpfA, mcbA, mchB, mchC, mchF, mcmA, ompT, sitA, terC, traT	69	O15:H18	Lm_DAN4_y2022	---
L	21	PT_EC0254	ERR10679589	ExPEC	AMP, TET, TMP	blaTEM-1B, drfA5, tet(A), sitABCD, aac(6')-Iaa	cia, cvaC, etsC, fyuA, gad, hlyE, hlyF, hra, iroN, irp2, iss, iucC, iutA, ipfA, mchF, ompT, papA_F12, papC, sitA, sitC, terC	58	O8:H25	---	Li_DAN27_y2022
L	21	PT_EC0258	ERR10679596	ExPEC	AMP, AMC, TET, CHL, SMX	florR, blaTEM-1A, sul2, tet(A), aph(3'')-Ib, aph(6)-Id	gad, hlyE, iss, terC, traT	10	O1:H32	Lm_DAN14_y2022	Li_DAN37_y2022
P	26	PT_EC0251	ERR10679590	ExPEC	AMP, TET, CHL, SMX	blaTEM-1A, tet(A), florR, sul2, aph(3'')-Ib, aph(6)-Id	gad, hlyE, iss, terC, traT	10	O1:H32	---	---
S	29	PT_EC0253	ERR10679594	ExPEC	AMP, TET, TMP	blaTEM-1B, drfA5, tet(A), sitABCD	cia, cvaC, etsC, fyuA, gad, hlyE, hlyF, hra, iroN, irp2, iss, iucC, iutA, ipfA, mchF, ompT, papA_F12, papC, sitA, sitC, terC	58	O8:H25	---	---
T	30	PT_EC0252	ERR10679595	ExPEC	AMP, TET, TMP	blaTEM-1B, drfA5, tet(A), sitABCD	cia, cvaC, etsC, fyuA, gad, hlyE, hlyF, hra, iroN, irp2, iss, iucC, iutA, ipfA, mchF, ompT, papA_F12, papC, sitA, sitC, terC	58	O8:H25	---	---
Prod- Producer			ST- Sequence type				AMP- Ampicillin		TET- Tetracycline
Lm- Listeria monocytogenes			cg-MLST - core-genome Multi Locus Sequence Typing				AMC- Amoxicillin-Clavulanic Acid		TMP- Trimethoprim
Li- Listeria innocua			ExPEC- Extraintestinal E. coli				CHL- Chloramphenicol		SMX- Sulfamethoxazole
Pathog- Pathogenic
